# Supplementary material for: Transposition element MERVL regulates DNA demethylation through TET3 in oxidative-damaged mouse preimplantation embryos
Source: Mol Med. 2025 Mar 12;31:95. doi: 10.1186/s10020-025-01143-3 (PMC11905524; doi:10.1186/s10020-025-01143-3)
Supplement: Supplementary file 1 — Additional file 1. [file 10020_2025_1143_MOESM1_ESM.xlsx]

## Sheet: Sheet1
gene	Primer	Sequence (5' -> 3')
GAPDH	Forward Primer	AGGTCGGTGTGAACGGATTTG
	Reverse Primer	TGTAGACCATGTAGTTGAGGTCA
OCT4	Forward Primer	AGAGGATCACCTTGGGGTACA
	Reverse Primer	CGAAGCGACAGATGGTGGTC
DNMT1	Forward Primer	TGGTGAAGTTTGGTGGCACT
	Reverse Primer	GTGTGGTCTCAGGGTCTGTG
TET3	Forward Primer	TCTCTGAAGGGTGGATTGTCC
	Reverse Primer	CCCAGCACCGAGTAGCTTTC
TET1	Forward Primer	ACACAGTGGTGCTAATGCAG
	Reverse Primer	AGCATGAACGGGAGAATCGG
TET2	Forward Primer	AGAGAAGACAATCGAGAAGTCGG
	Reverse Primer	CCTTCCGTACTCCCAAACTCAT
DNMT3a	Forward Primer	GCCGAATTGTGTCTTGGTGGATGACA
	Reverse Primer	CCTGGTGGAATGCACTGCAGAAGGA
DNMT3b	Forward Primer	AGTGACCAGTCCTCAGACACGAAG
	Reverse Primer	ATCAGAGCCATTCCCATCATCTAC
